# Supplementary material for: Grazing influences Stipa breviflora seed germination in desert grasslands of the Inner Mongolia Plateau
Source: PeerJ. 2018 Mar 1;6:e4447. doi: 10.7717/peerj.4447 (PMC5835349; doi:10.7717/peerj.4447)
Supplement: Data S1 [file peerj-06-4447-s002.xlsx]

## Sheet: Sheet1
			Individual reproductive distribution, seed number
Treatment	Repeat	quadrat	Non-reproductive individual	Reproductive individual	Weight ratio of foliage branch	Weight ratio of reproductive branch	Seed number	Soil seed bank
Heavy grazing	Repeat 1	quadrat 1	6	2	0.889456	0.110544	68	1
		quadrat 2	10	12	0.767466	0.232534	448	1
		quadrat 3	7	13	0.77863	0.22137	453	1
	Repeat 2	quadrat 1	4	9	0.639565	0.360435	736	1
		quadrat 2	5	8	0.7647	0.2353	428	1
		quadrat 3	6	1	0.965517	0.0344828	27	1
	Repeat 3	quadrat 1	28	1	0.5	0.5	7	0
		quadrat 2	10	10	0.715768	0.284232	171	1
		quadrat 3	31	16	0.581901	0.418099	248	0
Moderate grazing	Repeat 1	quadrat 1	6	2	0.587073	0.412927	507	3
		quadrat 2	2	10	0.702326	0.297674	1289	2
		quadrat 3	3	3	0.375139	0.624861	866	1
	Repeat 2	quadrat 1	13	12	0.487745	0.512255	1325	2
		quadrat 2	7	13	0.491026	0.508974	1957	1
		quadrat 3	9	4	0.485931	0.514069	520	2
	Repeat 3	quadrat 1	12	9	0.829935	0.170065	274	4
		quadrat 2	18	9	0.33583	0.66417	482	1
		quadrat 3	6	5	0.627949	0.372051	637	1
No grazing	Repeat 1	quadrat 1	15	49	0.704197	0.295803	1835	6
		quadrat 2	12	27	0.819752	0.180248	2081	4
		quadrat 3	21	34	0.821544	0.178456	2777	11
	Repeat 2	quadrat 1	16	24	0.859263	0.140737	1294	6
		quadrat 2	10	43	0.851691	0.148309	2465	7
		quadrat 3	19	11	0.496001	0.503999	584	3
	Repeat 3	quadrat 1	21	27	0.850724	0.149276	1174	4
		quadrat 2	19	39	0.788876	0.211124	3061	4
		quadrat 3	42	32	0.748387	0.251613	2539	6

## Sheet: Sheet2
		Phenotypic characteristics and germination of seeds
	Repeat	Seed length	Seed width	Seed weight	Awn weight	Germination
Heavy grazing	1	5.63	0.626	0.0012	0.0012	Yes
	2	6.81	0.443	0.0016	0.001	No
	3	5.64	0.729	0.0018	0.0008	Yes
	4	5.76	0.623	0.001	0.0013	Yes
	5	5.5	0.653	0.0014	0.0007	Yes
	6	5.86	0.447	0.0006	0.001	Yes
	7	6.35	0.689	0.0015	0.0012	Yes
	8	5.8	0.704	0.0015	0.0012	Yes
	9	6.07	0.427	0.0007	0.0008	No
	10	5.77	0.408	0.0005	0.0008	No
	11	5.16	0.377	0.0001	0.0008	No
	12	5.36	0.628	0.0011	0.0007	Yes
	13	5.88	0.699	0.0016	0.001	Yes
	14	5.96	0.711	0.0015	0.0013	Yes
	15	5.68	0.529	0.0011	0.0007	Yes
	16	6.55	0.683	0.0015	0.0014	Yes
	17	5.57	0.484	0.0009	0.001	Yes
	18	5.51	0.507	0.0007	0.0008	No
	19	6.58	0.424	0.0009	0.0009	Yes
	20	6.35	0.73	0.0019	0.0014	Yes
	21	6.41	0.671	0.0015	0.0011	Yes
	22	5.39	0.573	0.001	0.0005	Yes
	23	6.72	0.449	0.0007	0.0015	Yes
	24	5.61	0.625	0.0014	0.0009	No
	25	5.86	0.604	0.0014	0.0003	Yes
	26	6.15	0.571	0.0011	0.001	Yes
	27	5.75	0.587	0.0012	0.0008	Yes
	28	5.47	0.559	0.0014	0.0008	Yes
	29	5.35	0.636	0.0011	0.0012	Yes
	30	5.8	0.521	0.001	0.0008	No
	31	5.77	0.598	0.0008	0.0012	Yes
	32	6.72	0.639	0.0013	0.0013	Yes
	33	6.17	0.641	0.0018	0.001	Yes
	34	5.89	0.56	0.0011	0.0009	Yes
	35	6.08	0.621	0.0013	0.0007	Yes
	36	6.65	0.699	0.0014	0.0014	Yes
	37	5.83	0.543	0.0013	0.0006	Yes
	38	6.18	0.506	0.0014	0.0007	Yes
	39	5.9	0.654	0.0011	0.0013	Yes
	40	6.38	0.61	0.0014	0.0007	Yes
	41	5.43	0.698	0.0014	0.0007	Yes
	42	6.07	0.652	0.0013	0.0011	Yes
	43	6.11	0.496	0.001	0.0013	Yes
	44	5.28	0.568	0.0011	0.0009	Yes
	45	5.92	0.644	0.0013	0.0009	Yes
	46	6.01	0.612	0.0012	0.0009	Yes
	47	6.15	0.708	0.0016	0.0007	Yes
	48	5.99	0.675	0.0013	0.0015	Yes
	49	5.56	0.676	0.001	0.0015	Yes
	50	6.41	0.673	0.0018	0.0015	Yes
Moderate grazing	1	5.73	0.667	0.0013	0.001	Yes
	2	6.95	0.811	0.0021	0.0012	Yes
	3	6.32	0.608	0.0014	0.001	Yes
	4	5.94	0.696	0.0015	0.0009	Yes
	5	6.36	0.55	0.0012	0.0015	Yes
	6	6.5	0.709	0.002	0.0009	Yes
	7	5.98	0.603	0.0013	0.001	Yes
	8	6.04	0.661	0.001	0.0011	Yes
	9	6.48	0.598	0.001	0.0016	No
	10	6.07	0.643	0.0014	0.0005	Yes
	11	6.19	0.689	0.0019	0.0008	Yes
	12	5.55	0.483	0.0015	0.0001	Yes
	13	6.19	0.611	0.0012	0.0009	Yes
	14	6.15	0.647	0.0013	0.0008	Yes
	15	5.94	0.693	0.0015	0.001	Yes
	16	6.04	0.7	0.0013	0.0016	Yes
	17	6.29	0.628	0.0011	0.0016	Yes
	18	5.94	0.685	0.0014	0.0012	Yes
	19	6.13	0.643	0.0015	0.0011	Yes
	20	6.08	0.614	0.0016	0.0007	Yes
	21	5.39	0.339	0.0008	0.0008	No
	22	6.37	0.658	0.0015	0.0008	Yes
	23	5.52	0.574	0.0009	0.0009	Yes
	24	5.61	0.666	0.0016	0.0005	Yes
	25	6.07	0.668	0.0016	0.0009	Yes
	26	6.25	0.515	0.0012	0.0008	Yes
	27	6.46	0.703	0.0016	0.0011	Yes
	28	5.97	0.65	0.0014	0.0004	Yes
	29	6.12	0.663	0.001	0.0013	Yes
	30	5.92	0.632	0.0008	0.0011	Yes
	31	6.52	0.64	0.0014	0.0012	No
	32	5.66	0.393	0.0006	0.001	Yes
	33	5.16	0.549	0.0006	0.0012	No
	34	5.34	0.554	0.0008	0.0009	Yes
	35	6.05	0.477	0.0008	0.0009	Yes
	36	5.78	0.594	0.0014	0.0007	Yes
	37	6.05	0.677	0.0016	0.0007	Yes
	38	5.94	0.728	0.0017	0.0012	Yes
	39	5.38	0.663	0.0011	0.0012	Yes
	40	5.05	0.61	0.001	0.0004	Yes
	41	6.59	0.687	0.0017	0.001	Yes
	42	5.88	0.593	0.001	0.0012	Yes
	43	5.91	0.537	0.001	0.0006	No
	44	6.09	0.684	0.0017	0.0011	Yes
	45	6.03	0.591	0.0011	0.0013	Yes
	46	5.69	0.63	0.0011	0.0006	Yes
	47	6.19	0.483	0.0009	0.001	No
	48	5.73	0.466	0.0008	0.0008	Yes
	49	5.85	0.678	0.0017	0.0009	Yes
	50	6.2	0.682	0.0016	0.0012	Yes
No grazing	1	6.47	0.706	0.0019	0.0025	No
	2	5.95	0.625	0.0015	0.0022	No
	3	6.97	0.713	0.0016	0.0015	No
	4	6.62	0.708	0.0018	0.0016	No
	5	6.45	0.685	0.0016	0.0016	No
	6	6.51	0.666	0.0016	0.0014	No
	7	7.35	0.809	0.0023	0.0019	No
	8	7.01	0.779	0.0021	0.0018	Yes
	9	6.44	0.718	0.0018	0.0016	No
	10	7.23	0.656	0.0017	0.0013	Yes
	11	6.57	0.676	0.0018	0.0014	No
	12	6.08	0.681	0.0017	0.0016	No
	13	6.57	0.658	0.0017	0.0011	No
	14	6.48	0.66	0.0018	0.0008	Yes
	15	5.82	0.644	0.0015	0.0011	Yes
	16	7	0.741	0.0022	0.0018	No
	17	7.23	0.662	0.002	0.0009	Yes
	18	6.2	0.726	0.0017	0.0012	Yes
	19	6.42	0.693	0.0018	0.0012	Yes
	20	6.3	0.61	0.0012	0.0008	No
	21	6.66	0.714	0.0019	0.0014	No
	22	6.92	0.742	0.0019	0.0012	No
	23	6.55	0.632	0.0016	0.0013	No
	24	6.16	0.606	0.0013	0.0012	No
	25	6.68	0.472	0.0009	0.0019	No
	26	6.52	0.738	0.0017	0.0013	No
	27	6.08	0.658	0.0015	0.0017	No
	28	6.46	0.711	0.0014	0.0013	No
	29	6.68	0.603	0.0013	0.0011	No
	30	6.68	0.685	0.0018	0.0016	No
	31	6.83	0.739	0.0019	0.0014	No
	32	6.07	0.634	0.0014	0.0012	No
	33	6.31	0.735	0.0018	0.001	No
	34	7.02	0.707	0.0018	0.0015	No
	35	6.77	0.74	0.0016	0.0014	No
	36	7.01	0.69	0.0016	0.0017	No
	37	5.59	0.636	0.0013	0.0012	No
	38	6.2	0.742	0.0021	0.0014	Yes
	39	6.53	0.588	0.0012	0.0015	No
	40	7.04	0.666	0.0017	0.0013	No
	41	6.63	0.495	0.0006	0.0012	No
	42	6.83	0.787	0.0023	0.0021	Yes
	43	6.43	0.731	0.0018	0.0016	Yes
	44	6.57	0.716	0.0018	0.0011	No
	45	6.69	0.649	0.0015	0.0015	No
	46	5.93	0.606	0.0011	0.0014	Yes
	47	6.02	0.621	0.0013	0.001	No
	48	6.43	0.741	0.0018	0.0013	No
	49	6.62	0.51	0.0013	0.001	No
	50	7.3	0.73	0.0022	0.0014	No

## Sheet: Sheet3
	Seed with awn unremoved																	Seed with awn removed
		Germination number																	Germination number
	Repeat Days	1	2	3	4	5	6	7	8	9	10	11	12	13	14			Repeat Days	1	2	3	4	5	6	7	8	9	10	11	12	13	14
Heavy grazing	1	0	0	0	1	1	2	3	0	1	0	1	3	0	1		Heavy grazing	1	0	0	2	17	9	1	3	4	1	3	1	0	0	3
	2	0	0	3	9	4	5	0	2	0	1	2	2	1	2			2	0	0	5	13	5	2	1	0	0	1	2	0	0	0
	3	0	0	6	9	10	0	3	0	1	1	3	2	0	2			3	0	0	8	10	9	1	2	1	0	1	0	1	0	1
	4	0	0	2	9	3	1	0	0	1	1	1	3	2	2			4	0	0	8	10	5	1	2	1	0	1	0	0	0	0
	5	0	0	4	2	7	1	3	1	1	1	0	2	3	0			5	0	0	2	8	6	2	1	0	1	2	0	1	2	1
Moderate grazing	1	0	0	2	3	5	1	5	1	2	3	0	0	3	1		Moderate grazing	1	0	0	2	24	9	2	4	2	0	0	1	0	0	1
	2	0	0	2	7	5	3	4	2	2	4	4	0	1	1			2	0	0	11	19	9	3	1	1	1	1	0	1	0	0
	3	0	0	2	2	1	3	3	0	3	3	4	4	1	4			3	0	0	5	13	8	4	1	2	3	0	1	0	0	1
	4	0	0	2	2	3	2	4	3	0	1	2	2	0	2			4	0	0	4	9	4	5	4	1	3	0	3	1	3	0
	5	0	0	2	4	0	0	4	4	2	3	4	1	2	0			5	0	0	8	16	4	4	4	0	2	1	1	0	2	0
No grazing	1	0	0	1	0	1	0	1	0	1	0	0	0	0	1		No grazing	1	0	0	1	4	7	2	3	2	0	0	2	1	0	1
	2	0	0	0	0	0	0	0	1	0	0	0	0	0	0			2	0	0	0	4	16	2	2	2	0	1	2	1	2	0
	3	0	0	0	1	1	1	2	0	0	0	0	0	1	0			3	0	0	0	2	8	1	4	1	1	2	0	0	2	2
	4	0	0	0	2	0	0	0	1	1	0	2	0	0	1			4	0	0	0	4	6	2	1	0	1	0	0	1	0	0
	5	0	0	0	0	1	0	0	0	1	0	0	0	0	2			5	0	0	0	8	4	1	0	2	0	1	2	0	0	1

## Sheet: Sheet4
		Germination days under seed entering soil angles
	Repeat	0°	15°	30°	45°	60°	90°
Heavy grazing	1	NG	5	4	4	4	5
	2	NG	4	5	4	4	8
	3	NG	4	4	4	5	7
	4	NG	4	10	4	4	5
	5	8	4	6	5	4	5
	6	NG	7	4	4	NG	8
	7	12	4	5	4	4	NG
	8	NG	4	5	7	4	5
	9	NG	5	4	5	4	4
	10	NG	8	5	4	5	4
Moderate grazing	11	NG	5	4	5	5	9
	12	NG	5	9	11	10	5
	13	NG	5	4	7	7	10
	14	NG	7	10	12	6	7
	15	NG	10	6	6	NG	7
	16	NG	NG	5	5	5	6
	17	NG	6	7	4	NG	8
	18	NG	8	8	5	4	4
	19	NG	4	4	6	5	5
	20	9	5	6	5	4	5
No grazing	21	NG	8	6	7	NG	7
	22	NG	8	9	7	8	9
	23	NG	9	9	9	NG	9
	24	NG	10	8	7	9	NG
	25	14	6	7	5	5	6
	26	NG	6	5	5	5	NG
	27	NG	6	6	5	5	6
	28	NG	NG	6	4	8	6
	29	NG	6	10	8	NG	11
	30	NG	NG	11	12	NG	8
	NG means no germination
